# Supplementary material for: Metallothionein family genes in kiwifruit: characterization and determining their roles in plant’s response to different stresses
Source: Front Plant Sci. 2024 Oct 18;15:1425072. doi: 10.3389/fpls.2024.1425072 (PMC11529040; doi:10.3389/fpls.2024.1425072)
Supplement: Supplementary file 1 [file DataSheet1.zip]

Archive with 4 entries (3 files):
- Gel Image/
- Gel Image/Gel Image 1.tif
- Gel Image/Gel Image 2.tif
- Gel Image/Gel Image 3.tif
