# Supplementary material for: Metallothionein family genes in kiwifruit: characterization and determining their roles in plant’s response to different stresses
Source: Front Plant Sci. 2024 Oct 18;15:1425072. doi: 10.3389/fpls.2024.1425072 (PMC11529040; doi:10.3389/fpls.2024.1425072)
Supplement: Supplementary file 2 [file Table1.xlsx]

## Sheet: Table S1
	Supplementary Table S1. Primer sequences used for cDNA amplification and qRT-PCR analysis
	Primer name	Primer sequence(5 '-3 ')	Usage
	AcMT2-F	TCTCTCTCCTTCTCGCATTTCT	cDNA amplification
	AcMT2-R	AGAAATGCGAGAAGGAGAGAGA	-
	AcMT2a-F	TCTCTCACAACTCTCTCTCTCTCA	-
	AcMT2a-R	TGCAGTTGCAGCCAGAGCTG	-
	AcMT3a-F	CTTGTCTCTAAGATTTCCGTTCTCT	-
	AcMT3a-R	GCTCTTGTCAGCGCAGTCGCAGTTG	-
	AcMT3b-F	ATTTATCGCTCACCATGTCGG	-
	AcMT3b-R	ATGCTGTTGCCTTTCTTCACG	-
	AcMT2-Q-F	TACCGAGACCCTTATCGTTGG	qRT-PCR analysis (target genes)
	AcMT2-Q-R	AAGGGTGGTAGGGTTTTGTTTCT	-
	AcMT2a-Q-F	GAAAAATGTCTTGCTGCGGAG	-
	AcMT2a-Q-R	TACATCTGGCACCACAACGAC	-
	AcMT3a-Q-F	ACTGCACCTGCGGTCCTT	-
	AcMT3a-Q-R	CACAACACATTAAAAAGACGCACAA	-
	AcMT3b-Q-F	ATGTGCTTGTTTTGTGGTCAATAATA	-
	AcMT3b-Q-R	ACACAGTCGACACTCACATTTTATTAG	-
	18S-Q-F	TTTGATGGTATTTGCTACTCGGA	qRT-PCR analysis (reference genes)
	18S-Q-R	GAATCATCAGAGCAACGGGC	-
	GAPDH-Q-F	CGTCCTTCCCTCCCTCAAA	-
	GAPDH -Q-R	TCTTCTTGGTGACCTGGACGA	-

## Sheet: Table S2
	Supplementary Table S2. Primer sequences used for AcMT expression in E. coli
	Primer name	Primer sequence(5 '-3 ')	Usage
	PET28a-AcMT2-F	CCGGAATTC (EcoR I) ATGTCTTGCTGCGGAG	Escherichia coli expression
	PET28a-AcMT2-R	ACGCGTCGAC (Sal I) TCATTTGCAGTTGCACG	-
	PET28a-AcMT2a-F	CCGGAATTC (EcoR I) ATGTCTTGCTGCGGAGG	-
	PET28a-AcMT2a-R	ACGCGTCGAC (Sal I) TCATTTGCAGGTGCAAG	-
	PET28a-AcMT3a-F	CCGGAATTC (EcoR I) ATGTCGGACAAGTGTG	-
	PET28a-AcMT3a-R	ACGCGTCGAC (Sal I) TTAAGGACCGCAGGTG	-
	PET28a-AcMT3b-F	CCGGAATTC (EcoR I) ATGTCGGACAAGTGCG	-
	Underlined sequences indicate restriction recognition sites.

## Sheet: Table S3 
	Supplementary Table S3. List of the MT genes in the phylogenetic tree
Number	Gene name	species	Gene ID
1	AcMT2	Actinidia chinensis	PP400679
2	AcMT2a	Actinidia chinensis	PP400680
3	AcMT3a	Actinidia chinensis	PP400681
4	AcMT3b	Actinidia chinensis	PP400682
5	AtMT2a	Arabidopsis thaliana	AT3G09390.1
6	AtMT2b	Arabidopsis thaliana	AT5G02380.1
7	AtMT3	Arabidopsis thaliana	AT3G15353.1
8	AtMT4a	Arabidopsis thaliana	AT2G42000.2
9	AtMT4b	Arabidopsis thaliana	AT2G23240.1
10	CaMT1	Capsicum annuum	PHT80207
11	CaMT2	Capsicum annuum	PHT73010
12	ClMT	Citrullus lanatus	BAD26571.1
13	CnMT	Codonopsis lanceolata	BAD18924.1
14	FcMT1	Ficus carica	FCD_00000078-RA
15	FcMT2	Ficus carica	FCD_00034062
16	FcMT3	Ficus carica	FCD_00031888
17	GmMT	Glycine max	AAB65792.1
18	GsMT1	Glycine soja (Wild soybean)	XM_028358466.1
19	GsMT2	Glycine soja (Wild soybean)	XM_028384491.1
20	GsMT3	Glycine soja (Wild soybean)	XM_028354280.1
21	GsMT4	Glycine soja (Wild soybean)	XM 028357770.1
22	HbMT1	Hevea brasiliensis	ACI42984.1
23	HbMT2	Hevea brasiliensis	AEE81756.1
24	HvMT	Hordeum vulgare subsp. vulgare	CAD88268.1
25	NaMT1	Nicotiana attenuata	A4A49_04637
26	NaMT2	Nicotiana attenuata	OIT35076.1
27	OsMT1	Oryza sativa Japonica Group	ABA99658.2
28	OsMT2	Oryza sativa Indica Group	BGIOSGA002954-PA
29	RcMT1	Rosa chinensis	PRQ43265.1
30	RcMT2	Rosa chinensis	PRQ34046
31	StMT	Solanum tuberosum	PGSC0003DMT400077957
32	TcMT1	Theobroma cacao	EOY07528
33	TcMT2	Theobroma cacao	EOY13005
34	TcMT3	Theobroma cacao	EOX98894.1
35	TcMT4	Theobroma cacao	EOX98893.1
36	ZmMT	Zea mays	CAA57676.1

## Sheet: Table S4
	Supplementary Table S4. The Ka/Ks analysis of AcMT gene pairs in kiwifruit
Gene Name	Gene ID	Gene Name	Gene ID	Method	Ka	Ks	Ka/Ks	Selection pressure
AcMT2	PP400679	AcMT2a	PP400680	NG	0.217152	0.426333	0.509348	Purifying selection
AcMT3a	PP400681	AcMT3b	PP400682	NG	0.114268	0.0936418	1.22027	Positive selection

## Sheet: Table S5
	Supplementary Table S5. One-to-one orthologous relationships between kiwifruit and other five plant species.
				Populus trichocarpa
	ChromosoAc number	AcMt Gene NaAc	AcMt Transcript ID	AcMt Gene ID	Chromosome number	PtMt Transcript ID	PtMt Gene ID
	LG12	AcMT3a	PSS16182	PP400681	1	Potri.001G400100.5.v4.1	Potri.001G400100.v4.1
	LG12	AcMT3a	PSS16182	PP400681	11	Potri.001G239650.1.v4.1	Potri.001G239650.v4.1
	LG17	AcMT3b	PSS05595	PP400682	1	Potri.001G400100.5.v4.1	Potri.001G400100.v4.1
	LG22	AcMT2	PSR98280	PP400679	1	Potri.006G085200.2.v4.1	Potri.006G085200.v4.1
	LG22	AcMT2	PSR98280	PP400679	6	Potri.009G030800.5.v4.1	Potri.009G030800.v4.1
	LG22	AcMT2	PSR98280	PP400679	9	Potri.011G118900.2.v4.1	Potri.011G118900.v4.1
				Rosa chinensis
			AcMt Transcript ID	AcMt Gene ID		RcMt Transcript ID	RcMt Gene ID
	LG17	AcMT3b	PSS05595	PP400682	5	PRQ31280	RchiOBHm Chr5g0033741
				Arabidopsis thaliana
			AcMt Transcript ID	AcMt Gene ID		AtMt Transcript ID	AtMt Gene ID
	LG12	AcMT3a	PSS16182	PP400681	3	AT3G15353.1	AtMt3
	LG17	AcMT3b	PSS05595	PP400682	3	AT3G15353.1	AtMt3
				Musa acuminata
			AcMt Transcript ID	AcMt Gene ID		MaMt Transcript ID	MaMt Gene ID
	LG22	AcMT2	PSR98280	PP400679	5	Ma05_t31050.1	Ma05_g31050
	LG22	AcMT2	PSR98280	PP400679	10	Ma10_t22670.1	Ma10_g22670
	LG22	AcMT2	PSR98280	PP400679	11	Ma11_t22720.1	Ma11_g22720
				Zea mays
			AcMt Transcript ID	AcMt Gene ID		ZmMt Transcript ID	ZmMt Gene ID
	LG8	AcMT2a	PSS23761	PP400680	3	Zm00001eb124380_T001	Zm00001eb124380

## Sheet: Table S6
		Supplementary Table S6. Cis-acting regulatory elements in the promoter regions of 4 AcMTgenes
Gene name	Gene ID	Transcript ID	Site Name	Matrix score	Organism	Position	sequence	function
AcMT2	PP400679	PSR98280	ABRE	6,5	Arabidopsis thaliana	1859(-),1860(+)	CACGTG,ACGTG	cis-acting element involved in the abscisic acid responsiveness
			ARE	6	Zea mays	147(-),330(+),385(-),1347(+)	AAACCA	cis-acting regulatory element essential for the anaerobic induction
			ATCT-motif	9	Pisum sativum	1338(+)	AATCTAATCC	part of a conserved DNA module involved in light responsiveness
			Box 4	6	Petroselinum crispum	814(+),1280(-)	ATTAAT	part of a conserved DNA module involved in light responsiveness
			CCAAT-box	6	Hordeum vulgare	1682(+)	CAACGG	MYBHv1 binding site
			CGTCA-motif	5	Hordeum vulgare	29(-),523(+),1653(-),1843(-),1846(+)	CGTCA	cis-acting regulatory element involved in the MeJA-responsiveness
			GATA-motif	10	Arabidopsis thaliana	691(+)	AAGATAAGATT	Arabidopsis thaliana
			G-box	6,8	Brassica napus,Arabidopsis thaliana,Pisum sativum	1858(-),1859(-)	ACACGTGT,CACGTG	cis-acting regulatory element involved in light responsiveness
			GT1-motif	7	Avena sativa	515(+)	GGTTAAT	Avena sativa
			MBS	6	Arabidopsis thaliana	238(+)	CAACTG	Arabidopsis thaliana
			O2-site	9	Zea mays	1013(+)	GATGACATGG	cis-acting regulatory element involved in zein metabolism regulation
			TGACG-motif	5	Hordeum vulgare	29(+),523(-),1653(+),1843(+),1846(-)	TGACG	cis-acting regulatory element involved in the MeJA-responsiveness
			TGA-element	6	Brassica oleracea	1802(+)	AACGAC	auxin-responsive element
AcMT2a	PP400680	PSS23761	ABRE	5	Arabidopsis thaliana	973(+),418(+),1589(-),1612(+),1808(+),1841(-),1873(+),1801(+)	ACGTG,CACGTG,GACACGTACGT	cis-acting element involved in the abscisic acid responsiveness
			ABRE	6	Arabidopsis thaliana	417(+),1611(-),1872(-)	CACGTG	cis-acting element involved in the abscisic acid responsiveness
			ABRE	10	Oryza sativa	1801(+)	GACACGTACGT	cis-acting element involved in the abscisic acid responsiveness
			ARE	6	Zea mays	58(-),1786(+)	AAACCA	cis-acting regulatory element essential for the anaerobic induction
			Box 4	6	Petroselinum crispum	1306(-),1310(-)	ATTAAT	part of a conserved DNA module involved in light responsiveness
			CGTCA-motif	5	Hordeum vulgare	1561(-),1648(-),1843(+)	CGTCA	cis-acting regulatory element involved in the MeJA-responsiveness
			G-box	6	Arabidopsis thaliana	417(+),1611(-),1872(-),1807(+)	CACGTG	cis-acting regulatory element involved in light responsiveness
			G-box	8	Brassica napus	417(+),1611(-),1872(-)	ACACGTGT	cis-acting regulatory element involved in light responsiveness
			G-Box	6	Pisum sativum	417(+)	CACGTG	cis-acting regulatory element involved in light responsiveness
			G-box	6	Zea mays	1841(+)	CACGTC	cis-acting regulatory element involved in light responsiveness
			I-box	10	Flaveria trinervia	50(-),80(-)	cCATATCCAAT	part of a light responsive element
			G-Box	6	Pisum sativum	972(-),1589(+)	CACGTT	cis-acting regulatory element involved in light responsiveness
			CGTCA-motif	5	Hordeum vulgare	1561(-),1648(-),1843(+)	CGTCA	cis-acting regulatory element involved in the MeJA-responsiveness
			O2-site	8	Zea mays	1845(-)	GATGA(C/T)(A/G)TG(A/G)	cis-acting regulatory element involved in zein metabolism regulation
			P-box	7	Oryza sativa	237(-),1823(-)	CCTTTTG	gibberellin-responsive element
			MBS	6	Arabidopsis thaliana	1948(-)	CAACTG	MYB binding site involved in drought-inducibility
			TGACG-motif	5	Hordeum vulgare	1561(+),1648(+)1843(-)	TGACG	cis-acting regulatory element involved in the MeJA-responsiveness
			TGA-box	8	Glycine max	1561(+)	TGACGTAA	part of an auxin-responsive element
AcMT3a	PP400681	PSS16182	ABRE	5	Arabidopsis thaliana	1209(+),1376(-)	ACGTG	cis-acting element involved in the abscisic acid responsiveness
			ACE	9	Petroselinum crispum	139(+)	CTAACGTATT	cis-acting element involved in light responsiveness
			AE-box	8	Arabidopsis thaliana	867(+)	AGAAACAA	part of a module for light response
			ARE	6	Zea mays	255(-),545(-),655(-),1364(+)	AAACCA	cis-acting regulatory element essential for the anaerobic induction
			Box 4	6	Petroselinum crispum	1830(-)	ATTAAT	part of a conserved DNA module involved in light responsiveness
			chs-CMA2a	8	Petroselinum crispum	1498(-)	TCACTTGA	part of a light responsive element
			G-box	6	Arabidopsis thaliana	1208(+)	TACGTG	cis-acting regulatory element involved in light responsiveness
			G-Box	6	Pisum sativum	1376(+)	CACGTT	cis-acting regulatory element involved in light responsiveness
			GCN4_motif	7	Oryza sativa	1868(-)	TGAGTCA	cis-regulatory element involved in endosperm expression
			I-box	10	Flaveria trinervia	1017(+)	CCATATCCAAT	part of a light responsive element
			O2-site	9	Zea mays	1722(+)	GTTGACGTGA	cis-acting regulatory element involved in zein metabolism regulation
			TCA-element	10	Nicotiana tabacum	432(-)	CCATCTTTTT	cis-acting element involved in salicylic acid responsiveness
			TCT-motif	6	Arabidopsis thaliana	162(-)	TCTTAC	part of a light responsive element
AcMT3b	PP400682	PSS05595	ARE	6	Zea mays	64(-)151(-)908(+)1066(-)	AAACCA	cis-acting regulatory element essential for the anaerobic induction
			Box 4	6	Petroselinum crispum	1716(-),1843(-)	ATTAAT	part of a conserved DNA module involved in light responsiveness
			CAT-box	6	Arabidopsis thaliana	136(-)	GCCACT	cis-acting regulatory element related to meristem expression
			GATA-motif	7	Arabidopsis thaliana	1121(-)	GATAGGA	part of a light responsive element
			G-Box	10	Triticum aestivum	1824(-)	TCCACATGGCA	cis-acting regulatory element involved in light responsiveness
			I-box	10	Helianthus annuus	105(-)	ATGATAAGGTC	part of a light responsive element
			MBS	6	Arabidopsis thaliana	164(-)	CAACTG	MYB binding site involved in drought-inducibility
			MBSI	10.5	Petunia hybrida	692(-)	AAAAAAC(G/C)GTTA	MYB binding site involved in flavonoid biosynthetic genes regulation
			MRE	7	Petroselinum crispum	1416(+)	AACCTAA	MYB binding site involved in light responsiveness
			O2-site	9	Zea mays	1736(+)	GTTGACGTGA	cis-acting regulatory element involved in zein metabolism regulation
			RY-element	8	Helianthus annuus	1028(-)	CATGCATG	cis-acting regulatory element involved in seed-specific regulation
			TCA-element	9,10	Nicotiana tabacum	878(+),888(+)	CCATCTTTTT	cis-acting element involved in salicylic acid responsiveness
			TCT-motif	6	Arabidopsis thaliana	856(+)	TCTTAC	part of a light responsive element
			TGA-element	6	Brassica oleracea	488(-)	AACGAC	auxin-responsive element

## Sheet: Table S7
	Supplementary Table S7. RNA-seq data of 4AcMT genes that were used in this study.
Gene name	GeneID	HY0	HY12	HY24	HY48	HY96	Aa_0DPI	Aa_2DPI	Aa_14DPI	Ae_0DPI	Ae_2DPI	Ae_14DPI	AJ_0DPI	AJ_2DPI	AJ_14DPI	AH_0DPI	AH_2DPI	AH_14DPI	HealtyControl	I3	I24	I48
AcMT2	PP400679	18735.5	19326.3	12421.7	7145.69	7851.33	114.79	81.69	46.05	202.56	180.22	295.38	276.14	161.94	736.59	677.87	202.47	434.5	6811.15	3858.39	4344.09	4650.76
AcMT2a	PP400680	939.09	1725.41	974.12	785.74	681.69	0	0	0.08	2.64	0.53	0.64	1.38	1.5	1.74	1.51	0.53	0.85	133.5	194.87	148.03	117.2
AcMT3a	PP400681	1333.94	2361.3	1242.01	1156.31	1058.43	992.3	2606.86	3259.49	941.7	1385.74	559.49	177.65	351.13	574.88	245.77	232.61	199.65	3120.4	2015.98	1887.81	3225.97
AcMT3b	PP400682	4546.82	4057.8	2430.19	2108.74	2142.84	44.59	43.38	65.27	986.54	1501.4	839.62	1667.46	2899.28	1844.1	624.27	2134.95	2023.14	12661.4	9461.87	10406.3	14419.9

## Sheet: Table S8
	Supplementary Table S8. List of the 4 AcMT genes identified in this study
Gene name	Gene ID	Transcript ID	Sequence Type	Sequences
AcMT2	PP400679	PSR98280	CDS	ATGTCTTGCTGCGGAGGAAAGTGTGGCTGCGGCTCCAGCTGCAGCTGCGGCAGTGGCTGCGGAGGGTGCGGCATGTATCCTGATCTGAGCTACTCAGAGATGACGACTACCGAGACCCTTATCGTTGGCGTCGCACCCCAGAAGACATACTTTGAGGGATCTGAGATGGGAGTGGCTGCTGAGAATGGCTGCAAGTGTGGGAGCAACTGCCAGTGTGACCCGTGCAACTGCAAATGA
			Protein	MSCCGGKCGCGSSCSCGSGCGGCGMYPDLSYSEMTTTETLIVGVAPQKTYFEGSEMGVAAENGCKCGSNCQCDPCNCK*
AcMT2a	PP400680	PSS23761	CDS	ATGTCTTGCTGCGGAGGAGGCTGTTTTGCAGCTCTGGCTGCAACTGCAAGTGCAGCAACGGCTATAGAGGATACGACGTCGTTGTGGTGCCAGATGTACCCTGACATGAGCCACTCAGAGAAGAACACCACAGAGACTCTTGGTGTTGCACCCCAGAAAACAGACTGCGAGGGATCTGATGTGGCTGTGGGAGCTGAGAATCATGGCTGCAAGTGCGGACCCAGCTGCACCTGTGACCCTTGCACCTGCAAATGA
			Protein	MSCCGGGCFAALAATASAATAIEDTTSLWCQMYPDMSHSEKNTTETLGVAPQKTDCEGSDVAVGAENHGCKCGPSCTCDPCTCK*
AcMT3a	PP400681	PSS16182	CDS	ATGTCGGACAAGTGTGGCAACTGCGACTGCGCTGACAAGAGCCAGTGCGTGAAGAAAGGCAACAGCATCGATTTCGTTGAGACTGACAAGAGCTACATCGAGGATGTTGTGATGGGGGCGCCAGCAGCTGAGCATGACGGCAAGTGCAAGTGTGGCACCGCCTGTGCTTGTGTGGACTGCACCTGCGGTCCTTAA
			Protein	MSDKCGNCDCADKSQCVKKGNSIDFVETDKSYIEDVVMGAPAAEHDGKCKCGTACACVDCTCGP*
AcMT3b	PP400682	PSS05595	CDS	ATGTCGGACAAGTGCGGCAACTGCGACTGCGCTGACAGTAGCCAGTGCGTGAAGAAAGGCAACAGCATCGATATCGTCGAGACTGACAAGAGCTACATCGAGGATGTTGTGATGGGGGTTCCAGCAGCTGAGAGTGGCGGCAAGTGCAAGTGCGGCACCAGCTGTCCTTGTGTGAACTGCACCTGCGATCAGTAA
			Protein	MSDKCGNCDCADSSQCVKKGNSIDIVETDKSYIEDVVMGVPAAESGGKCKCGTSCPCVNCTCDQ*

## Sheet: Table S9
	Supplementary Table S9. Ct values of real-time fluorescence quantitative PCR for AcMT genes
	Ct values of real-time fluorescence quantitative PCR for AcMT genes in different tissues
Gene name	Primers amplification efficiency value				Gene name	Primers amplification efficiency value				Gene name	Primers amplification efficiency value
18S	E=2.018				GAPDH	E=1.935				AcMT2	E=1.983
	samples		Ct value			samples		Ct value			samples		Ct value
	Female flower（Ff）	Repeat 1	9.37458			Female flower（Ff）	Repeat 1	28.5351			Female flower（Ff）	Repeat 1	17.4175
		Repeat 2	9.86409				Repeat 2	28.5784				Repeat 2	17.551
		Repeat 3	9.29562				Repeat 3	28.2216				Repeat 3	17.2142
	Male flower（Mf）	Repeat 1	10.366			Male flower（Mf）	Repeat 1	30.2476			Male flower（Mf）	Repeat 1	17.5071
		Repeat 2	10.3318				Repeat 2	30.1428				Repeat 2	17.623
		Repeat 3	10.7991				Repeat 3	30.3106				Repeat 3	17.1801
	Leaf（Lf）	Repeat 1	10.7223			Leaf（Lf）	Repeat 1	21.9023			Leaf（Lf）	Repeat 1	21.1757
		Repeat 2	10.4718				Repeat 2	22.1608				Repeat 2	21.5634
		Repeat 3	10.3577				Repeat 3	22.7634				Repeat 3	21.0108
	Fruit（Ft）	Repeat 1	19.014			Fruit（Ft）	Repeat 1	29.9422			Fruit（Ft）	Repeat 1	25.4099
		Repeat 2	19.0115				Repeat 2	29.8992				Repeat 2	25.2953
		Repeat 3	19.224				Repeat 3	29.3917				Repeat 3	24.9016
	Bark（Ba）	Repeat 1	17.2057			Bark（Ba）	Repeat 1	30.4078			Bark（Ba）	Repeat 1	22.6605
		Repeat 2	17.2514				Repeat 2	30.3462				Repeat 2	22.6712
		Repeat 3	17.0384				Repeat 3	30.8412				Repeat 3	22.226
	Root（Rt）	Repeat 1	16.3249			Root（Rt）	Repeat 1	32.9656			Root（Rt）	Repeat 1	22.4983
		Repeat 2	16.5109				Repeat 2	32.7258				Repeat 2	22.4947
		Repeat 3	16.3249				Repeat 3	32.9656				Repeat 3	22.4983
	Seed（Sd）	Repeat 1	9.36497			Seed（Sd）	Repeat 1	29.2797			Seed（Sd）	Repeat 1	25.5694
		Repeat 2	9.48649				Repeat 2	29.4159				Repeat 2	25.5503
		Repeat 3	10.2417				Repeat 3	29.0225				Repeat 3	25.4312
Gene name	Primers amplification efficiency value				Gene name	Primers amplification efficiency value				Gene name	Primers amplification efficiency value
AcMT2a	E=1.993				AcMT3a	E=1.91				AcMT3b	E=1.943
	samples		Ct value			samples		Ct value			samples		Ct value
	Female flower（Ff）	Repeat 1	23.2006			Female flower（Ff）	Repeat 1	18.4825			Female flower（Ff）	Repeat 1	18.0646
		Repeat 2	23.0405				Repeat 2	18.6223				Repeat 2	18.2355
		Repeat 3	23.8449				Repeat 3	17.9981				Repeat 3	18.4625
	Male flower（Mf）	Repeat 1	23.778			Male flower（Mf）	Repeat 1	23.9454			Male flower（Mf）	Repeat 1	19.3042
		Repeat 2	23.7504				Repeat 2	23.7979				Repeat 2	19.3858
		Repeat 3	24.0409				Repeat 3	24.0924				Repeat 3	19.7571
	Leaf（Lf）	Repeat 1	28.3104			Leaf（Lf）	Repeat 1	16.404			Leaf（Lf）	Repeat 1	12.5871
		Repeat 2	28.4083				Repeat 2	16.4943				Repeat 2	12.8751
		Repeat 3	28.1911				Repeat 3	16.1435				Repeat 3	12.9953
	Fruit（Ft）	Repeat 1	26.6758			Fruit（Ft）	Repeat 1	20.4065			Fruit（Ft）	Repeat 1	22.1065
		Repeat 2	26.7686				Repeat 2	20.5065				Repeat 2	22.0933
		Repeat 3	26.6658				Repeat 3	20.8981				Repeat 3	22.1576
	Bark（Ba）	Repeat 1	30.4436			Bark（Ba）	Repeat 1	23.7362			Bark（Ba）	Repeat 1	17.4365
		Repeat 2	30.4698				Repeat 2	23.908				Repeat 2	17.1047
		Repeat 3	30.5099				Repeat 3	23.908				Repeat 3	17.4365
	Root（Rt）	Repeat 1	28.3105			Root（Rt）	Repeat 1	27.7346			Root（Rt）	Repeat 1	27.3686
		Repeat 2	28.922				Repeat 2	27.8689				Repeat 2	27.3419
		Repeat 3	28.3105				Repeat 3	27.7346				Repeat 3	27.3686
	Seed（Sd）	Repeat 1	30.4436			Seed（Sd）	Repeat 1	23.908			Seed（Sd）	Repeat 1	22.1173
		Repeat 2	30.4698				Repeat 2	23.7362				Repeat 2	22.2293
		Repeat 3	30.5099				Repeat 3	23.808				Repeat 3	22.1307
				Ct values of real-time fluorescence quantitative PCR for AcMT genes in response to hormones treatments
Gene name	Primers amplification efficiency value			Gene name	Primers amplification efficiency value			Gene name	Primers amplification efficiency value			Gene name	Primers amplification efficiency value			Gene name	Primers amplification efficiency value			Gene name	Primers amplification efficiency value
18S	E=2.018			GAPDH	E=1.935			AcMT2	E=1.983			AcMT2a	E=1.993			AcMT3a	E=1.91			AcMT3b	E=1.943
	samples		Ct value		samples		Ct value		samples		Ct value		samples		Ct value		samples		Ct value		samples		Ct value
	ET-0h	Repeat 1	11.0381		ET-0h	Repeat 1	29.1316		ET-0h	Repeat 1	16.4556		ET-0h	Repeat 1	23.306		ET-0h	Repeat 1	17.2085		ET-0h	Repeat 1	20.5582
		Repeat 2	11.1186			Repeat 2	29.12			Repeat 2	16.4136			Repeat 2	23.1792			Repeat 2	17.2357			Repeat 2	20.5932
		Repeat 3	11.5138			Repeat 3	29.2565			Repeat 3	16.5679			Repeat 3	23.2039			Repeat 3	17.2327			Repeat 3	20.6738
	ET-3h	Repeat 1	10.2518		ET-3h	Repeat 1	29.3187		ET-3h	Repeat 1	16.0192		ET-3h	Repeat 1	22.6612		ET-3h	Repeat 1	18.0159		ET-3h	Repeat 1	20.5907
		Repeat 2	10.1685			Repeat 2	29.2819			Repeat 2	16.0515			Repeat 2	22.6817			Repeat 2	17.9954			Repeat 2	20.4621
		Repeat 3	9.81341			Repeat 3	28.799			Repeat 3	16.0815			Repeat 3	22.5612			Repeat 3	17.8202			Repeat 3	20.7115
	ET-6h	Repeat 1	11.1693		ET-6h	Repeat 1	28.4547		ET-6h	Repeat 1	16.3838		ET-6h	Repeat 1	22.9846		ET-6h	Repeat 1	17.947		ET-6h	Repeat 1	21.112
		Repeat 2	11.4938			Repeat 2	28.4914			Repeat 2	16.397			Repeat 2	22.9054			Repeat 2	17.9557			Repeat 2	21.1157
		Repeat 3	10.3589			Repeat 3	29.4384			Repeat 3	16.126			Repeat 3	23.0879			Repeat 3	17.8919			Repeat 3	21.0406
	ET-9h	Repeat 1	9.91336		ET-9h	Repeat 1	28.2911		ET-9h	Repeat 1	16.2435		ET-9h	Repeat 1	23.352		ET-9h	Repeat 1	17.7691		ET-9h	Repeat 1	20.0668
		Repeat 2	9.93478			Repeat 2	28.1723			Repeat 2	16.2139			Repeat 2	23.3778			Repeat 2	17.6826			Repeat 2	20.1001
		Repeat 3	9.97617			Repeat 3	28.7996			Repeat 3	16.1193			Repeat 3	23.6832			Repeat 3	17.7229			Repeat 3	20.0695
	ET-12h	Repeat 1	10.3238		ET-12h	Repeat 1	28.4239		ET-12h	Repeat 1	15.9025		ET-12h	Repeat 1	23.1495		ET-12h	Repeat 1	17.0036		ET-12h	Repeat 1	19.6391
		Repeat 2	10.6162			Repeat 2	28.3584			Repeat 2	15.7772			Repeat 2	23.0958			Repeat 2	16.8909			Repeat 2	19.6452
		Repeat 3	10.2028			Repeat 3	28.4509			Repeat 3	16.031			Repeat 3	23.2481			Repeat 3	17.2729			Repeat 3	19.8009
	ET-24h	Repeat 1	10.2482		ET-24h	Repeat 1	27.9783		ET-24h	Repeat 1	16.2416		ET-24h	Repeat 1	22.46		ET-24h	Repeat 1	17.7428		ET-24h	Repeat 1	20.2241
		Repeat 2	10.177			Repeat 2	28.0316			Repeat 2	16.2607			Repeat 2	22.9057			Repeat 2	17.8295			Repeat 2	20.2441
		Repeat 3	9.98002			Repeat 3	29.0639			Repeat 3	16.3889			Repeat 3	22.45			Repeat 3	17.7428			Repeat 3	20.8697
	GA-0h	Repeat 1	11.0381		GA-0h	Repeat 1	29.1316		GA-0h	Repeat 1	16.4556		GA-0h	Repeat 1	23.306		GA-0h	Repeat 1	17.2085		GA-0h	Repeat 1	20.5582
		Repeat 2	11.1186			Repeat 2	29.12			Repeat 2	16.4136			Repeat 2	23.1792			Repeat 2	17.2357			Repeat 2	20.5932
		Repeat 3	11.5138			Repeat 3	29.2565			Repeat 3	16.5679			Repeat 3	23.2039			Repeat 3	17.2327			Repeat 3	20.6738
	GA-3h	Repeat 1	10.9476		GA-3h	Repeat 1	28.4201		GA-3h	Repeat 1	16.8652		GA-3h	Repeat 1	23.1114		GA-3h	Repeat 1	17.1264		GA-3h	Repeat 1	20.1443
		Repeat 2	10.9015			Repeat 2	28.6466			Repeat 2	16.7929			Repeat 2	23.1114			Repeat 2	17.2342			Repeat 2	20.1321
		Repeat 3	10.7852			Repeat 3	28.1905			Repeat 3	16.591			Repeat 3	22.9974			Repeat 3	17.2742			Repeat 3	20.0652
	GA-6h	Repeat 1	12.6971		GA-6h	Repeat 1	31.1069		GA-6h	Repeat 1	18.9462		GA-6h	Repeat 1	25.3685		GA-6h	Repeat 1	19.1905		GA-6h	Repeat 1	21.1924
		Repeat 2	12.789			Repeat 2	31.139			Repeat 2	18.9278			Repeat 2	25.3901			Repeat 2	19.1882			Repeat 2	21.2308
		Repeat 3	12.5518			Repeat 3	30.1127			Repeat 3	18.9462			Repeat 3	25.4152			Repeat 3	19.0019			Repeat 3	20.9544
	GA-9h	Repeat 1	10.1672		GA-9h	Repeat 1	29.207		GA-9h	Repeat 1	16.839		GA-9h	Repeat 1	23.6238		GA-9h	Repeat 1	17.7475		GA-9h	Repeat 1	20.2057
		Repeat 2	10.1857			Repeat 2	29.2216			Repeat 2	16.4725			Repeat 2	23.5164			Repeat 2	17.8796			Repeat 2	20.0909
		Repeat 3	10.1672			Repeat 3	29.295			Repeat 3	17.0134			Repeat 3	23.4158			Repeat 3	17.7519			Repeat 3	20.2295
	GA-12h	Repeat 1	10.1144		GA-12h	Repeat 1	28.7271		GA-12h	Repeat 1	15.9394		GA-12h	Repeat 1	22.5233		GA-12h	Repeat 1	17.1667		GA-12h	Repeat 1	19.403
		Repeat 2	10.1104			Repeat 2	28.897			Repeat 2	15.7154			Repeat 2	22.6193			Repeat 2	16.9463			Repeat 2	19.3477
		Repeat 3	9.39003			Repeat 3	28.7969			Repeat 3	15.8724			Repeat 3	22.8663			Repeat 3	16.7551			Repeat 3	19.4962
	GA-24h	Repeat 1	10.8487		GA-24h	Repeat 1	28.4784		GA-24h	Repeat 1	16.1546		GA-24h	Repeat 1	23.0539		GA-24h	Repeat 1	16.6699		GA-24h	Repeat 1	19.3494
		Repeat 2	10.7502			Repeat 2	28.6014			Repeat 2	16.1322			Repeat 2	23.0605			Repeat 2	16.6641			Repeat 2	19.5068
		Repeat 3	10.5454			Repeat 3	29.0335			Repeat 3	16.1163			Repeat 3	23.1222			Repeat 3	16.6743			Repeat 3	19.515
	ABA-0h	Repeat 1	11.0381		ABA-0h	Repeat 1	29.1316		ABA-0h	Repeat 1	16.4556		ABA-0h	Repeat 1	23.306		ABA-0h	Repeat 1	17.2085		ABA-0h	Repeat 1	20.5582
		Repeat 2	11.1186			Repeat 2	29.12			Repeat 2	16.4136			Repeat 2	23.1792			Repeat 2	17.2357			Repeat 2	20.5932
		Repeat 3	11.5138			Repeat 3	29.2565			Repeat 3	16.5679			Repeat 3	23.2039			Repeat 3	17.2327			Repeat 3	20.6738
	ABA-3h	Repeat 1	10.7252		ABA-3h	Repeat 1	29.6347		ABA-3h	Repeat 1	16.5348		ABA-3h	Repeat 1	23.048		ABA-3h	Repeat 1	18.2825		ABA-3h	Repeat 1	21.2137
		Repeat 2	10.7968			Repeat 2	29.7912			Repeat 2	16.5046			Repeat 2	23.0588			Repeat 2	18.3887			Repeat 2	21.2123
		Repeat 3	10.6807			Repeat 3	30.4407			Repeat 3	16.547			Repeat 3	22.7162			Repeat 3	18.3497			Repeat 3	21.2309
	ABA-6h	Repeat 1	11.5584		ABA-6h	Repeat 1	29.0239		ABA-6h	Repeat 1	16.4124		ABA-6h	Repeat 1	22.4383		ABA-6h	Repeat 1	17.2582		ABA-6h	Repeat 1	21.5032
		Repeat 2	11.792			Repeat 2	29.3717			Repeat 2	16.5607			Repeat 2	22.3018			Repeat 2	17.3212			Repeat 2	21.4605
		Repeat 3	11.846			Repeat 3	29.5689			Repeat 3	16.6995			Repeat 3	23.0383			Repeat 3	17.4324			Repeat 3	21.3228
	ABA-9h	Repeat 1	10.9992		ABA-9h	Repeat 1	28.8364		ABA-9h	Repeat 1	16.2287		ABA-9h	Repeat 1	22.3249		ABA-9h	Repeat 1	16.7481		ABA-9h	Repeat 1	20.3889
		Repeat 2	11.0759			Repeat 2	28.7241			Repeat 2	16.0224			Repeat 2	22.232			Repeat 2	16.5585			Repeat 2	20.3256
		Repeat 3	10.9946			Repeat 3	28.5966			Repeat 3	16.0844			Repeat 3	22.3625			Repeat 3	16.6318			Repeat 3	20.4936
	ABA-12h	Repeat 1	11.5715		ABA-12h	Repeat 1	30.3769		ABA-12h	Repeat 1	17.3274		ABA-12h	Repeat 1	23.2151		ABA-12h	Repeat 1	18.1425		ABA-12h	Repeat 1	22.3075
		Repeat 2	11.4038			Repeat 2	30.3757			Repeat 2	17.4771			Repeat 2	23.1306			Repeat 2	18.0939			Repeat 2	22.3582
		Repeat 3	11.4715			Repeat 3	30.2086			Repeat 3	17.8922			Repeat 3	23.2151			Repeat 3	17.9043			Repeat 3	21.319
	ABA-24h	Repeat 1	10.394		ABA-24h	Repeat 1	28.9655		ABA-24h	Repeat 1	16.3025		ABA-24h	Repeat 1	22.6562		ABA-24h	Repeat 1	18.4594		ABA-24h	Repeat 1	20.0135
		Repeat 2	10.3893			Repeat 2	29.0309			Repeat 2	16.2805			Repeat 2	22.7339			Repeat 2	18.8948			Repeat 2	20.0699
		Repeat 3	10.4819			Repeat 3	27.6039			Repeat 3	16.3252			Repeat 3	22.2344			Repeat 3	18.3025			Repeat 3	20.5355

## Sheet: Table 10
			Supplementary Table S10. The data and statistical analysis of Figure 8
				The data of Figure 8（OD600mm）
Fig.8-B	Time（h）	PET28a			PET28a-AcMT2			PET28a-AcMT2a			PET28a-AcMT3a			PET28a-AcMT3b												The statistical analysis of Figure 8
Control	0	0.405	0.409	0.41	0.405	0.409	0.41	0.405	0.409	0.41	0.405	0.409	0.41	0.405	0.409	0.41					Fig.8-B	Control				Fig.8-C	Cucl2				Fig.8-D	H2O2				Fig.8-E	NaCl				Fig.8-F	ZnCl2				Fig.8-G	20℃
	0.5	0.468	0.451	0.453	0.453	0.454	0.454	0.469	0.464	0.474	0.465	0.46	0.467	0.486	0.483	0.491					Tim(h)	E. coli	Mean+SD	Pvalue		Tim(h)	E. coli	Mean+SD	Pvalue		Tim(h)	E. coli	Mean+SD	Pvalue		Tim(h)	E. coli	Mean+SD	Pvalue		Tim(h)	E. coli	Mean+SD	Pvalue		Tim(h)	E. coli	Mean+SD	Pvalue
	1	0.488	0.476	0.472	0.466	0.464	0.47	0.479	0.471	0.481	0.487	0.487	0.491	0.528	0.536	0.54					0h	PET28a	0.408±0.0026			0h	PET28a	0.408±0.0026			0h	PET28a	0.408±0.0026			0h	PET28a	0.408±0.0026			0h	PET28a	0.408±0.0026			0h	PET28a	0.408±0.0026
	1.5	0.504	0.492	0.506	0.495	0.495	0.502	0.512	0.505	0.512	0.503	0.504	0.514	0.587	0.575	0.562						PET28a-AcMT2	0.408±0.0026	>0.05			PET28a-AcMT2	0.408±0.0026	>0.05			PET28a-AcMT2	0.408±0.0026	>0.05			PET28a-AcMT2	0.408±0.0026	>0.05			PET28a-AcMT2	0.408±0.0026	>0.05			PET28a-AcMT2	0.408±0.0026	>0.05
	2	0.52	0.518	0.521	0.517	0.518	0.52	0.527	0.529	0.53	0.529	0.531	0.536	0.594	0.592	0.587				>0.05		PET28a	0.408±0.0026				PET28a	0.408±0.0026				PET28a	0.408±0.0026				PET28a	0.408±0.0026				PET28a	0.408±0.0026				PET28a	0.408±0.0026
	2.5	0.537	0.529	0.539	0.522	0.523	0.526	0.538	0.54	0.546	0.557	0.552	0.563	0.609	0.608	0.601				＜0.05*		PET28a-AcMT2a	0.408±0.0026	>0.05			PET28a-AcMT2a	0.408±0.0026	>0.05			PET28a-AcMT2a	0.408±0.0026	>0.05			PET28a-AcMT2a	0.408±0.0026	>0.05			PET28a-AcMT2a	0.408±0.0026	>0.05			PET28a-AcMT2a	0.408±0.0026	>0.05
	3	0.56	0.559	0.568	0.551	0.553	0.549	0.567	0.571	0.574	0.57	0.579	0.584	0.62	0.624	0.619				＜0.01**		PET28a	0.408±0.0026				PET28a	0.408±0.0026				PET28a	0.408±0.0026				PET28a	0.408±0.0026				PET28a	0.408±0.0026				PET28a	0.408±0.0026
	3.5	0.589	0.58	0.594	0.58	0.584	0.578	0.595	0.6	0.612	0.609	0.602	0.601	0.64	0.651	0.646				＜0.001***		PET28a-AcMT3a	0.408±0.0026	>0.05			PET28a-AcMT3a	0.408±0.0026	>0.05			PET28a-AcMT3a	0.408±0.0026	>0.05			PET28a-AcMT3a	0.408±0.0026	>0.05			PET28a-AcMT3a	0.408±0.0026	>0.05			PET28a-AcMT3a	0.408±0.0026	>0.05
																				＜0.0001****		PET28a	0.408±0.0026				PET28a	0.408±0.0026				PET28a	0.408±0.0026				PET28a	0.408±0.0026				PET28a	0.408±0.0026				PET28a	0.408±0.0026
Fig.8-C	Time（h）	PET28a			PET28a-AcMT2			PET28a-AcMT2a			PET28a-AcMT3a			PET28a-AcMT3b								PET28a-AcMT3b	0.408±0.0026	>0.05			PET28a-AcMT3b	0.408±0.0026	>0.05			PET28a-AcMT3b	0.408±0.0026	>0.05			PET28a-AcMT3b	0.408±0.0026	>0.05			PET28a-AcMT3b	0.408±0.0026	>0.05			PET28a-AcMT3b	0.408±0.0026	>0.05
Cucl2	0	0.405	0.409	0.41	0.405	0.409	0.41	0.405	0.409	0.41	0.405	0.409	0.41	0.405	0.409	0.41					0.5h	PET28a	0.457±0.0093			0.5h	PET28a	0.471±0.0067			0.5h	PET28a	0.444±0.0083			0.5h	PET28a	0.424±0.0050			0.5h	PET28a	0.472±0.0031			0.5h	PET28a	0.439±0.0090
	0.5	0.475	0.474	0.463	0.468	0.484	0.475	0.468	0.472	0.467	0.473	0.468	0.45	0.487	0.482	0.476						PET28a-AcMT2	0.454±0.0006	>0.05			PET28a-AcMT2	0.476±0.0080	>0.05			PET28a-AcMT2	0.436±0.0140	>0.05			PET28a-AcMT2	0.420±0.0060	>0.05			PET28a-AcMT2	0.496±0.0075	＜0.05*			PET28a-AcMT2	0.432±0.0080	>0.05
	1	0.485	0.497	0.491	0.509	0.545	0.527	0.523	0.49	0.507	0.49	0.502	0.518	0.528	0.521	0.516						PET28a	0.457±0.0093				PET28a	0.471±0.0067				PET28a	0.444±0.0083				PET28a	0.424±0.0050				PET28a	0.472±0.0031				PET28a	0.439±0.0090
	1.5	0.5	0.51	0.498	0.553	0.544	0.549	0.553	0.534	0.545	0.492	0.52	0.533	0.554	0.54	0.522						PET28a-AcMT2a	0.469±0.0050	＜0.05*			PET28a-AcMT2a	0.469±0.0026	>0.05			PET28a-AcMT2a	0.433±0.0125	>0.05			PET28a-AcMT2a	0.421±0.0035	>0.05			PET28a-AcMT2a	0.482±0.0060	>0.05			PET28a-AcMT2a	0.442±0.0080	>0.05
	2	0.526	0.527	0.51	0.578	0.554	0.565	0.54	0.556	0.548	0.554	0.539	0.527	0.566	0.562	0.557						PET28a	0.457±0.0093				PET28a	0.471±0.0067				PET28a	0.444±0.0083				PET28a	0.424±0.0050				PET28a	0.472±0.0031				PET28a	0.439±0.0090
	2.5	0.526	0.536	0.535	0.58	0.563	0.571	0.548	0.563	0.553	0.534	0.569	0.603	0.55	0.559	0.566						PET28a-AcMT3a	0.464±0.0036	>0.05			PET28a-AcMT3a	0.464±0.0121	>0.05			PET28a-AcMT3a	0.447±0.0130	>0.05			PET28a-AcMT3a	0.416±0.0040	>0.05			PET28a-AcMT3a	0.481±0.0125	>0.05			PET28a-AcMT3a	0.441±0.0060	>0.05
	3	0.528	0.535	0.54	0.582	0.601	0.592	0.574	0.584	0.572	0.582	0.572	0.556	0.573	0.582	0.59						PET28a	0.457±0.0093				PET28a	0.471±0.0067				PET28a	0.444±0.0083				PET28a	0.424±0.0050				PET28a	0.472±0.0031				PET28a	0.439±0.0090
	3.5	0.549	0.532	0.51	0.609	0.581	0.593	0.578	0.594	0.593	0.61	0.573	0.552	0.596	0.608	0.619						PET28a-AcMT3b	0.487±0.0040	＜0.0001****			PET28a-AcMT3b	0.482±0.0055	>0.05			PET28a-AcMT3b	0.431±0.0075	>0.05			PET28a-AcMT3b	0.432±0.0075	>0.05			PET28a-AcMT3b	0.486±0.0140	>0.05			PET28a-AcMT3b	0.493±0.0075	＜0.0001****
																					1h	PET28a	0.479±0.0083			1h	PET28a	0.491±0.0060			1h	PET28a	0.448±0.0049			1h	PET28a	0.425±0.0045			1h	PET28a	0.484±0.0060			1h	PET28a	0.455±0.0140
Fig.8-D	Time（h）	PET28a			PET28a-AcMT2			PET28a-AcMT2a			PET28a-AcMT3a			PET28a-AcMT3b								PET28a-AcMT2	0.467±0.0031	＜0.05*			PET28a-AcMT2	0.527±0.0180	＜0.01**			PET28a-AcMT2	0.451±0.0071	>0.05			PET28a-AcMT2	0.418±0.0075	>0.05			PET28a-AcMT2	0.518±0.0095	＜0.01**			PET28a-AcMT2	0.446±0.0040	>0.05
H2O2	0	0.405	0.409	0.41	0.405	0.409	0.41	0.405	0.409	0.41	0.405	0.409	0.41	0.405	0.409	0.41						PET28a	0.479±0.0083				PET28a	0.491±0.0060				PET28a	0.448±0.0049				PET28a	0.425±0.0045				PET28a	0.484±0.0060				PET28a	0.455±0.0140
	0.5	0.451	0.447	0.435	0.435	0.451	0.423	0.433	0.445	0.42	0.434	0.448	0.46	0.424	0.431	0.439						PET28a-AcMT2a	0.477±0.0053	>0.05			PET28a-AcMT2a	0.507±0.0165	>0.05			PET28a-AcMT2a	0.461±0.0125	>0.05			PET28a-AcMT2a	0.425±0.0060	>0.05			PET28a-AcMT2a	0.504±0.0150	>0.05			PET28a-AcMT2a	0.440±0.0090	>0.05
	1	0.451	0.45	0.442	0.45	0.459	0.445	0.461	0.474	0.449	0.431	0.456	0.474	0.439	0.455	0.47						PET28a	0.479±0.0083				PET28a	0.491±0.0060				PET28a	0.448±0.0049				PET28a	0.425±0.0045				PET28a	0.484±0.0060				PET28a	0.455±0.0140
	1.5	0.43	0.452	0.47	0.491	0.502	0.482	0.456	0.467	0.45	0.45	0.457	0.464	0.492	0.5	0.51						PET28a-AcMT3a	0.488±0.0023	>0.05			PET28a-AcMT3a	0.503±0.0140	>0.05			PET28a-AcMT3a	0.454±0.0216	>0.05			PET28a-AcMT3a	0.417±0.0032	>0.05			PET28a-AcMT3a	0.502±0.0115	>0.05			PET28a-AcMT3a	0.446±0.0081	>0.05
	2	0.46	0.454	0.45	0.494	0.484	0.503	0.473	0.496	0.452	0.499	0.482	0.467	0.487	0.493	0.498						PET28a	0.479±0.0083				PET28a	0.491±0.0060				PET28a	0.448±0.0049				PET28a	0.425±0.0045				PET28a	0.484±0.0060				PET28a	0.455±0.0140
	2.5	0.449	0.462	0.475	0.496	0.487	0.506	0.487	0.498	0.477	0.486	0.491	0.5	0.512	0.519	0.524						PET28a-AcMT3b	0.535±0.0061	＜0.0001****			PET28a-AcMT3b	0.522±0.0060	＜0.05*			PET28a-AcMT3b	0.455±0.0155	>0.05			PET28a-AcMT3b	0.450±0.0021	＜0.0001****			PET28a-AcMT3b	0.508±0.0155	>0.05			PET28a-AcMT3b	0.525±0.0070	＜0.0001****
	3	0.459	0.466	0.473	0.502	0.505	0.499	0.49	0.501	0.488	0.488	0.495	0.501	0.486	0.507	0.525					1.5h	PET28a	0.501±0.0076			1.5h	PET28a	0.503±0.0064			1.5h	PET28a	0.451±0.0200			1.5h	PET28a	0.427±0.0076			1.5h	PET28a	0.498±0.0090			1.5h	PET28a	0.463±0.0081
	3.5	0.48	0.468	0.458	0.508	0.512	0.503	0.497	0.513	0.489	0.515	0.506	0.496	0.51	0.522	0.531						PET28a-AcMT2	0.497±0.0040	>0.05			PET28a-AcMT2	0.549±0.0045	＜0.001***			PET28a-AcMT2	0.492±0.0100	＜0.001***			PET28a-AcMT2	0.433±0.0015	>0.05			PET28a-AcMT2	0.551±0.0120	＜0.0001****			PET28a-AcMT2	0.454±0.0085	>0.05
																						PET28a	0.501±0.0076				PET28a	0.503±0.0064				PET28a	0.451±0.0200				PET28a	0.427±0.0076				PET28a	0.498±0.0090				PET28a	0.463±0.0081
Fig.8-E	Time（h）	PET28a			PET28a-AcMT2			PET28a-AcMT2a			PET28a-AcMT3a			PET28a-AcMT3b								PET28a-AcMT2a	0.510±0.0040	>0.05			PET28a-AcMT2a	0.544±0.0095	＜0.001***			PET28a-AcMT2a	0.458±0.0086	>0.05			PET28a-AcMT2a	0.437±0.0080	>0.05			PET28a-AcMT2a	0.523±0.0070	＜0.05*			PET28a-AcMT2a	0.453±0.0085	>0.05
NaCl	0	0.405	0.409	0.41	0.405	0.409	0.41	0.405	0.409	0.41	0.405	0.409	0.41	0.405	0.409	0.41						PET28a	0.501±0.0076				PET28a	0.503±0.0064				PET28a	0.451±0.0200				PET28a	0.427±0.0076				PET28a	0.498±0.0090				PET28a	0.463±0.0081
	0.5	0.425	0.429	0.419	0.419	0.414	0.426	0.421	0.418	0.425	0.42	0.415	0.412	0.44	0.431	0.425						PET28a-AcMT3a	0.57±0.0061	>0.05			PET28a-AcMT3a	0.515±0.0210	>0.05			PET28a-AcMT3a	0.457±0.0070	>0.05			PET28a-AcMT3a	0.418±0.0032	>0.05			PET28a-AcMT3a	0.517±0.0115	>0.05			PET28a-AcMT3a	0.444±0.0055	>0.05
	1	0.429	0.425	0.42	0.41	0.419	0.425	0.424	0.431	0.419	0.421	0.416	0.415	0.452	0.449	0.448						PET28a	0.501±0.0076				PET28a	0.503±0.0064				PET28a	0.451±0.0200				PET28a	0.427±0.0076				PET28a	0.498±0.0090				PET28a	0.463±0.0081
	1.5	0.435	0.42	0.425	0.433	0.435	0.432	0.437	0.445	0.429	0.422	0.417	0.416	0.462	0.467	0.473						PET28a-AcMT3b	0.575±0.0125	＜0.0001****			PET28a-AcMT3b	0.539±0.0160	＜0.01**			PET28a-AcMT3b	0.501±0.0090	＜0.0001****			PET28a-AcMT3b	0.467±0.0055	＜0.0001****			PET28a-AcMT3b	0.545±0.0105	＜0.0001****			PET28a-AcMT3b	0.565±0.0125	＜0.0001****
	2	0.436	0.431	0.427	0.448	0.449	0.445	0.444	0.456	0.44	0.42	0.418	0.416	0.475	0.472	0.469					2h	PET28a	0.520±0.0015			2h	PET28a	0.521±0.0095			2h	PET28a	0.455±0.0050			2h	PET28a	0.431±0.0045			2h	PET28a	0.501±0.0200			2h	PET28a	0.477±0.0130
	2.5	0.43	0.422	0.419	0.445	0.437	0.453	0.455	0.462	0.451	0.424	0.42	0.421	0.467	0.481	0.493						PET28a-AcMT2	0.518±0.0015	>0.05			PET28a-AcMT2	0.566±0.0120	＜0.001***			PET28a-AcMT2	0.494±0.0095	＜0.001***			PET28a-AcMT2	0.447±0.0021	＜0.01**			PET28a-AcMT2	0.559±0.0130	＜0.0001****			PET28a-AcMT2	0.458±0.0020	>0.05
	3	0.432	0.427	0.421	0.451	0.445	0.458	0.443	0.447	0.442	0.417	0.419	0.421	0.474	0.47	0.468						PET28a	0.520±0.0015				PET28a	0.521±0.0095				PET28a	0.455±0.0050				PET28a	0.431±0.0045				PET28a	0.501±0.0200				PET28a	0.477±0.0130
	3.5	0.43	0.423	0.418	0.464	0.456	0.472	0.45	0.452	0.446	0.421	0.42	0.419	0.461	0.469	0.475						PET28a-AcMT2a	0.529±0.0015	>0.05			PET28a-AcMT2a	0.548±0.0080	>0.05			PET28a-AcMT2a	0.474±0.0220	>0.05			PET28a-AcMT2a	0.447±0.0083	＜0.01**			PET28a-AcMT2a	0.523±0.0070	>0.05			PET28a-AcMT2a	0.469±0.0110	>0.05
																						PET28a	0.520±0.0015				PET28a	0.521±0.0095				PET28a	0.455±0.0050				PET28a	0.431±0.0045				PET28a	0.501±0.0200				PET28a	0.477±0.0130
Fig.8-F	Time（h）	PET28a			PET28a-AcMT2			PET28a-AcMT2a			PET28a-AcMT3a			PET28a-AcMT3b								PET28a-AcMT3a	0.532±0.0036	＜0.05*			PET28a-AcMT3a	0.540±0.0135	>0.05			PET28a-AcMT3a	0.483±0.0160	＜0.05*			PET28a-AcMT3a	0.418±0.0020	＜0.05*			PET28a-AcMT3a	0.513±0.0093	>0.05			PET28a-AcMT3a	0.452±0.0040	＜0.05*
ZnCl2	0	0.405	0.409	0.41	0.405	0.409	0.41	0.405	0.409	0.41	0.405	0.409	0.41	0.405	0.409	0.41						PET28a	0.520±0.0015				PET28a	0.521±0.0095				PET28a	0.455±0.0050				PET28a	0.431±0.0045				PET28a	0.501±0.0200				PET28a	0.477±0.0130
	0.5	0.475	0.471	0.469	0.496	0.489	0.504	0.482	0.488	0.476	0.469	0.48	0.494	0.5	0.486	0.472						PET28a-AcMT3b	0.591±0.0036	＜0.0001****			PET28a-AcMT3b	0.562±0.0045	＜0.01**			PET28a-AcMT3b	0.493±0.0055	＜0.001***			PET28a-AcMT3b	0.472±0.0030	＜0.0001****			PET28a-AcMT3b	0.541±0.0141	＜0.001***			PET28a-AcMT3b	0.571±0.0121	＜0.0001****
	1	0.49	0.484	0.478	0.519	0.508	0.527	0.5	0.521	0.492	0.49	0.502	0.513	0.523	0.508	0.492					2.5h	PET28a	0.535±0.0053			2.5h	PET28a	0.532±0.0055			2.5h	PET28a	0.462±0.0130			2.5h	PET28a	0.424±0.0057			2.5h	PET28a	0.520±0.0105			2.5h	PET28a	0.462±0.0060
	1.5	0.507	0.498	0.489	0.552	0.539	0.563	0.522	0.53	0.516	0.505	0.517	0.528	0.534	0.546	0.555						PET28a-AcMT2	0.524±0.0021	>0.05			PET28a-AcMT2	0.571±0.0085	＜0.01**			PET28a-AcMT2	0.496±0.0095	＜0.01**			PET28a-AcMT2	0.445±0.0080	＜0.0001****			PET28a-AcMT2	0.565±0.0096	＜0.0001****			PET28a-AcMT2	0.454±0.0060	>0.05
	2	0.521	0.501	0.481	0.558	0.546	0.572	0.522	0.53	0.516	0.516	0.521	0.5029	0.526	0.543	0.554						PET28a	0.535±0.0053				PET28a	0.532±0.0055				PET28a	0.462±0.0130				PET28a	0.424±0.0057				PET28a	0.520±0.0105				PET28a	0.462±0.0060
	2.5	0.53	0.52	0.509	0.563	0.556	0.575	0.546	0.552	0.54	0.515	0.527	0.534	0.548	0.563	0.586						PET28a-AcMT2a	0.541±0.0042	>0.05			PET28a-AcMT2a	0.555±0.0076	>0.05			PET28a-AcMT2a	0.487±0.0105	＜0.05*			PET28a-AcMT2a	0.456±0.0056	＜0.0001****			PET28a-AcMT2a	0.546±0.0060	＜0.05*			PET28a-AcMT2a	0.476±0.0150	>0.05
	3	0.514	0.509	0.504	0.573	0.561	0.585	0.565	0.575	0.559	0.559	0.575	0.599	0.554	0.561	0.572						PET28a	0.535±0.0053				PET28a	0.532±0.0055				PET28a	0.462±0.0130				PET28a	0.424±0.0057				PET28a	0.520±0.0105				PET28a	0.462±0.0060
	3.5	0.527	0.516	0.507	0.594	0.583	0.604	0.584	0.592	0.578	0.61	0.623	0.636	0.572	0.581	0.595						PET28a-AcMT3a	0.557±0.0055	＜0.0001****			PET28a-AcMT3a	0.569±0.0345	＜0.01**			PET28a-AcMT3a	0.492±0.0071	＜0.01**			PET28a-AcMT3a	0.422±0.0021	>0.05			PET28a-AcMT3a	0.525±0.0096	>0.05			PET28a-AcMT3a	0.445±0.0075	>0.05
																						PET28a	0.535±0.0053				PET28a	0.532±0.0055				PET28a	0.462±0.0130				PET28a	0.424±0.0057				PET28a	0.520±0.0105				PET28a	0.462±0.0060
Fig.8-G	Time（h）	PET28a			PET28a-AcMT2			PET28a-AcMT2a			PET28a-AcMT3a			PET28a-AcMT3b								PET28a-AcMT3b	0.606±0.0044	＜0.0001****			PET28a-AcMT3b	0.558±0.0080	>0.05			PET28a-AcMT3b	0.518±0.0060	＜0.0001****			PET28a-AcMT3b	0.480±0.0130	＜0.0001****			PET28a-AcMT3b	0.566±0.0191	＜0.0001****			PET28a-AcMT3b	0.586±0.0135	＜0.0001****
20℃	0	0.405	0.409	0.41	0.405	0.409	0.41	0.405	0.409	0.41	0.405	0.409	0.41	0.405	0.409	0.41					3h	PET28a	0.562±0.0049			3h	PET28a	0.534±0.0060			3h	PET28a	0.466±0.0070			3h	PET28a	0.427±0.0055			3h	PET28a	0.509±0.0050			3h	PET28a	0.459±0.0110
	0.5	0.448	0.438	0.43	0.433	0.44	0.424	0.441	0.434	0.45	0.435	0.44	0.447	0.486	0.493	0.501						PET28a-AcMT2	0.551±0.0020	>0.05			PET28a-AcMT2	0.592±0.0095	＜0.0001****			PET28a-AcMT2	0.502±0.0030	＜0.01**			PET28a-AcMT2	0.451±0.0065	＜0.0001****			PET28a-AcMT2	0.573±0.0120	＜0.0001****			PET28a-AcMT2	0.453±0.0066	>0.05
	1	0.468	0.456	0.44	0.446	0.442	0.45	0.439	0.431	0.449	0.437	0.447	0.453	0.518	0.526	0.532						PET28a	0.562±0.0049				PET28a	0.534±0.0060				PET28a	0.466±0.0070				PET28a	0.427±0.0055				PET28a	0.509±0.0050				PET28a	0.459±0.0110
	1.5	0.472	0.462	0.456	0.455	0.445	0.462	0.452	0.445	0.462	0.439	0.444	0.45	0.577	0.565	0.552						PET28a-AcMT2a	0.571±0.0035	>0.05			PET28a-AcMT2a	0.577±0.0064	＜0.001***			PET28a-AcMT2a	0.493±0.0070	＜0.05*			PET28a-AcMT2a	0.444±0.0026	＜0.01**			PET28a-AcMT2a	0.566±0.0081	＜0.0001****			PET28a-AcMT2a	0.453±0.0066	>0.05
	2	0.49	0.477	0.464	0.458	0.456	0.46	0.469	0.458	0.48	0.448	0.453	0.456	0.56	0.57	0.584						PET28a	0.562±0.0049				PET28a	0.534±0.0060				PET28a	0.466±0.0070				PET28a	0.427±0.0055				PET28a	0.509±0.0050				PET28a	0.459±0.0110
	2.5	0.468	0.462	0.456	0.454	0.448	0.46	0.475	0.461	0.491	0.438	0.445	0.453	0.572	0.587	0.599						PET28a-AcMT3a	0.578±0.0071	＜0.01**			PET28a-AcMT3a	0.570±0.0131	＜0.01**			PET28a-AcMT3a	0.495±0.0065	＜0.05*			PET28a-AcMT3a	0.419±0.0020	>0.05			PET28a-AcMT3a	0.578±0.0201	＜0.0001****			PET28a-AcMT3a	0.451±0.0040	>0.05
	3	0.448	0.459	0.47	0.452	0.46	0.447	0.452	0.46	0.447	0.447	0.451	0.455	0.547	0.575	0.595						PET28a	0.562±0.0049				PET28a	0.534±0.0060				PET28a	0.466±0.0070				PET28a	0.427±0.0055				PET28a	0.509±0.0050				PET28a	0.459±0.0110
	3.5	0.462	0.459	0.463	0.451	0.457	0.444	0.458	0.467	0.45	0.461	0.455	0.452	0.609	0.6	0.57						PET28a-AcMT3b	0.621±0.0026	＜0.0001****			PET28a-AcMT3b	0.582±0.0058	＜0.0001****			PET28a-AcMT3b	0.506±0.0195	＜0.001***			PET28a-AcMT3b	0.471±0.0031	＜0.0001****			PET28a-AcMT3b	0.562±0.0091	＜0.0001****			PET28a-AcMT3b	0.572±0.0241	＜0.0001****
																					3.5h	PET28a	0.588±0.0071			3.5h	PET28a	0.530±0.0196			3.5h	PET28a	0.469±0.0110			3.5h	PET28a	0.424±0.0060			3.5h	PET28a	0.517±0.0100			3.5h	PET28a	0.461±0.0021
Fig.8-H	Time（h）	PET28a			PET28a-AcMT2			PET28a-AcMT2a			PET28a-AcMT3a			PET28a-AcMT3b								PET28a-AcMT2	0.581±0.0031	>0.05			PET28a-AcMT2	0.594±0.0140	＜0.0001****			PET28a-AcMT2	0.508±0.0045	＜0.001***			PET28a-AcMT2	0.464±0.0080	＜0.0001****			PET28a-AcMT2	0.594±0.0105	＜0.0001****			PET28a-AcMT2	0.451±0.0065	>0.05
45℃	0	0.405	0.409	0.41	0.405	0.409	0.41	0.405	0.409	0.41	0.405	0.409	0.41	0.405	0.409	0.41						PET28a	0.588±0.0071				PET28a	0.530±0.0196				PET28a	0.469±0.0110				PET28a	0.424±0.0060				PET28a	0.517±0.0100				PET28a	0.461±0.0021
	0.5	0.49	0.482	0.479	0.483	0.485	0.482	0.493	0.506	0.483	0.477	0.479	0.485	0.476	0.493	0.511						PET28a-AcMT2a	0.602±0.0087	＜0.01**			PET28a-AcMT2a	0.588±0.0090	＜0.0001****			PET28a-AcMT2a	0.500±0.0122	＜0.01**			PET28a-AcMT2a	0.449±0.0031	＜0.0001****			PET28a-AcMT2a	0.585±0.0070	＜0.0001****			PET28a-AcMT2a	0.458±0.0085	>0.05
	1	0.498	0.487	0.479	0.528	0.514	0.54	0.516	0.534	0.503	0.539	0.528	0.517	0.512	0.526	0.537						PET28a	0.588±0.0071				PET28a	0.530±0.0196				PET28a	0.469±0.0110				PET28a	0.424±0.0060				PET28a	0.517±0.0100				PET28a	0.461±0.0021
	1.5	0.517	0.509	0.501	0.564	0.56	0.572	0.552	0.567	0.54	0.543	0.552	0.562	0.587	0.565	0.542						PET28a-AcMT3a	0.604±0.0044	＜0.01**			PET28a-AcMT3a	0.578±0.0294	＜0.0001****			PET28a-AcMT3a	0.506±0.0095	＜0.001***			PET28a-AcMT3a	0.420±0.0010	>0.05			PET28a-AcMT3a	0.623±0.0130	＜0.0001****			PET28a-AcMT3a	0.456±0.0046	>0.05
	2	0.529	0.52	0.512	0.596	0.608	0.583	0.561	0.58	0.544	0.563	0.553	0.54	0.56	0.57	0.584						PET28a	0.588±0.0071				PET28a	0.530±0.0196				PET28a	0.469±0.0110				PET28a	0.424±0.0060				PET28a	0.517±0.0100				PET28a	0.461±0.0021
	2.5	0.533	0.526	0.519	0.574	0.582	0.567	0.582	0.594	0.57	0.569	0.577	0.582	0.562	0.587	0.583						PET28a-AcMT3b	0.646±0.0055	＜0.0001****			PET28a-AcMT3b	0.608±0.0115	＜0.0001****			PET28a-AcMT3b	0.521±0.0105	＜0.0001****			PET28a-AcMT3b	0.468±0.0070	＜0.0001****			PET28a-AcMT3b	0.583±0.0116	＜0.0001****			PET28a-AcMT3b	0.593±0.0204	＜0.0001****
	3	0.531	0.521	0.511	0.59	0.61	0.57	0.587	0.601	0.578	0.571	0.579	0.586	0.547	0.575	0.595
	3.5	0.537	0.52	0.509	0.591	0.6	0.58	0.6	0.61	0.594	0.573	0.583	0.597	0.609	0.6	0.57
